# Supplementary material for: Energetic-Materials-Driven Synthesis of Graphene-Encapsulated Tin Oxide Nanoparticles for Sodium-Ion Batteries
Source: Materials (Basel). 2021 May 14;14(10):2550. doi: 10.3390/ma14102550 (PMC8157060; doi:10.3390/ma14102550)
Supplement: Supplementary file 1 [file materials-14-02550-s001.zip]

Archive with 1 entries (1 files):
- materials-1211933-supplementary.pdf
